# Supplementary material for: Delta Radiomics and Tumor Size: A New Predictive Radiomics Model for Chemotherapy Response in Liver Metastases from Breast and Colorectal Cancer
Source: Tomography. 2025 Feb 20;11(3):20. doi: 10.3390/tomography11030020 (PMC11945686; doi:10.3390/tomography11030020)
Supplement: Supplementary file 1 [file tomography-11-00020-s001.zip]

Archive with 1 entries (1 files):
- tomography-3417339-supplementary.pdf
